# Supplementary material for: Albumin levels in malaria patients: a systematic review and meta-analysis of their association with disease severity
Source: Sci Rep. 2024 May 3;14:10185. doi: 10.1038/s41598-024-60644-z (PMC11068903; doi:10.1038/s41598-024-60644-z)
Supplement: Supplementary file 4 — Supplementary Table S2. [file 41598_2024_60644_MOESM4_ESM.xlsx]

## Sheet: Sheet1
Albumin levels in malaria patients: A systematic review and meta-analysis of their association with disease severity Saruda Kuraeiad1, Kwuntida Uthaisar Kotepui1, Aongart Mahittikorn2*, Frederick Ramirez Masangkay3, Polrat Wilairatana4, Apiporn Thinkhamrop Suwannatrai5, Kavin Thinkhamrop6, Kinley Wangdi7, Manas Kotepui1* 1Medical Technology, School of Allied Health Sciences, Walailak University, …
Table S2. Details of included studies
No.	Authors	Publication year	Year ranges	Study design	Study location	Continent	Year of conduction	Participants (n)	Plasmodium spp.	Mean age in any groups	Age range (years)	Age group	Clinical malaria (severe, uncomplicated, mild)	Clinical malaria (symptomatic or asymptomatic)	Qualitative synthesis of albumin levels	Albumin levels (mean, SD) or median with range, g/dl	Parasitemia in each groups (parasites/uL)	Method for malaria	Method for albumin mesurement	Blood samples
1	Abdagalil et al., 2009	2009	2000–2009	Case-control study	Sudan	Africa	Not specified	Forty-five men: patients with malaria (30), healthy controls (15)	P. falciparum	Not specified	20–40 years	Adults	Not specified	Not specified	No significant difference in albumin levels between malaria and uninfected controls.	Patients with malaria (30): one-cross patients (15): 4.43 ± 0.09, two-cross patients (15): 4.45 ± 0.12, healthy controls (15): 4.53 ± 0.07 g/dl	Not specified	Microscopic method, RDT	Bromocresol green kit (Doumas and Waston, 1971)	Plasma
2	Adamu et al., 2019	2019	2010–2019	Case-control study	Nigeria	Africa	Not specified	Pregnant and non-pregnant women: patients with malaria (231), healthy controls (50)	Not specified	Not specified	1–50 years	Children and adults	Not specified	Not specified	No significant difference in albumin levels between malaria and uninfected controls.	Patients with malaria (231): 3.69 ± 0.11, healthy controls (50): 4.29 ± 0.17 g/dl	Not specified	Microscopic method	Commercial diagnostic reagent kits (Randox Laboratories Limited, United Kingdom)	Serum
3	Adeosun et al., 2007	2007	2000–2009	Cross-sectional study	Nigeria	Africa	Not specified	250 parasitaemic and 150 non-parasitaemic Nigerian children	P. falciparum	Parasitaemic chrildren (250): 3.4±2.5, non-parasitaemic children (250): 3.3±1.7	1-10 years	Children	Not specified	Symptomatic malaria	1. Albumin levels were significantly decreased in malaria as compared to uninfected controls. 2. No significant difference in albumin levels between high and low parasite density.	Patients with malaria (250): 35 ± 18.5, healthy controls (150): 42 ± 3.6 mmol/L	1+ (130), 2+ (120)	Microscopic method	Cheung and Hickman (1996)	Plasma
4	Akiyama et al., 2013	2013	2010–2019	Cross-sectional study	Lao People’s Democratic Republic	Asia	2006	Participants in community: positive for malaria (40), negative for malaria (31)	P. falciparum	Patients with malaria (40): median 14, non-malaria (31): median 15	Patients with malaria (40): 4–45, non-malaria (31): 5–55	Children and adults	Asymptomatic malaria	Asymptomatic malaria	No significant difference in albumin levels between malaria and uninfected controls.	Patients with malaria (40): 4.5 ± 0.3, non-malaria (31): 4.5 ± 0.3 g/dl	Not specified	Microscopic method, RDT	Commercial kit (A/G B-test; Wako Pure Chemical Industries, Ltd., Osaka, Japan)	Serum
5	Amah et al., 2011	2011	2010–2019	Case-control study	Nigeria	Africa	Not specified	Hepatitis (50), malaria (50), control participants (40)	P. falciparum	Not specified	30-65 years	Adults	Not specified	Not specified	Albumin levels were significantly decreased in malaria as compared to uninfected controls.	Hepatitis (50): 3.34 ± 0.34, malaria (50): 3.447 ± 0.356, control participants (40): 3.70 ± 0.334	Not specified	Microscopic method	Colorimetric method (Reitman and Frankel, 1952)	Serum
6	Areekul et al., 1980	1980	Before 2000	Case-control study	Thailand	Asia	Not specified	Patients with P. falciparum malaria (87), normal participants (80)	P. falciparum	Not specified	18–45 years	Adults	Not specified	Not specified	Albumin levels were significantly decreased in malaria as compared to uninfected controls.	Patients with P. falciparum malaria; acute infections (32): 3.37 ± 0.37, normal participants (80): 4.50 ± 0.38 gm/100ml	Not specified	Not specified	Biuret method (Hawk et al., 1954).	Serum
7	Ayyadevara et al., 2022	2022	2020–2023	Case-control study	India	Asia	2011	Patients with malaria (40), negative controls (10)	P. falciparum, P. vivax	Not specified	Not specified	Children and adults	Not specified	Not specified	Albumin levels were significantly decreased in malaria as compared to uninfected controls.	Patients with malaria (40): 3.23±1.10, negative controls (10): 4.06±0.6	Not specified	RDT	Not specified	Not specified
8	Balogun et al., 2021	2021	2020–2023	Case-control study	Nigeria	Africa	Not specified	Pregnant women (103): malaria infected (88) and non-infected (15)	Not specified	Not specified	15-40 years	Adults	Not specified	Not specified	1. Albumin levels were significantly decreased in malaria as compared to uninfected controls. 2. No significant difference in albumin levels between high and low parasite density.	Pregnant women (103): malaria infected (88): 4.80 ± 1.70, non-infected (15): 6.0 ± 1.8 g/dl	Not specified	Microscopic method	Not specified	Serum
9	Bhattacharjee et al., 2021	2021	2020–2023	Case-control study	India	Asia	Not specified	Patients with P. falciparum malaria (53), controls (47)	P. falciparum	Not specified	Not specified	Not specified	Not specified	Symptomatic malaria	No significant difference in albumin levels between malaria and uninfected controls.	Patients with P. falciparum malaria (53): 4.3±0.62, controls (47): 4.6±0.89 g/dl	Not specified	Microscopic method	Bromocresol Green (Doumas, 1971)	Serum
10	Bruneel et al., 2016	2016	2010–2019	Cohort study	France	Europe	2007-2010	295 patients with malaria	P. falciparum	Severe malaria (155): 44.4 ± 14.0, uncomplicated malaria (140): 39.3 ± 12.5	Not specified	Not specified	Severe and non-severe malaria	Symptomatic malaria	Albumin levels were significantly decreased in severe malaria as compared to uncomplicated malaria.	Severe malaria (155): 2.54 ± 0.62, uncomplicated malaria (140): 3.25 ± 0.59 g/dl	Severe malaria (155): 8.0 [3.3–15.0], uncomplicated malaria (140): 0.5 [0.1–2.3] %	Microscopic method, RDT	Immune-turbidimetric method (Albumin Tina-quant, Roche Diagnostics).	Not specified
11	Camacho et al., 1998	1998	Before 2000	Cohort study	Thailand	Asia	1990-1993	Adults Thai patients (72): Severe malaria (44), uncomplicated malaria (28)	P. falciparum	Not specified	Not specified	Adults	Severe and non-severe malaria	Symptomatic malaria	Albumin levels were significantly decreased in severe malaria as compared to uncomplicated malaria.	Severe malaria (44): 3.60 ± 0.1, uncomplicated malaria (28): 4.10 ± 0.10 g/dl	Not specified	Microscopic method	Automate analyzer (Technicon RA 2000; Miles Inc.; Tarrytown, NY)	Serum
12	Conroy et al., 2019	2019	2010–2019	Cohort study	Uganda	Africa	2008-2015	Children with cerebral malaria (260), severe malaria anemia (219), community children (173)	P. falciparum	Children with cerebral malaria (260): median 3.5 (IQR 2.5, 4.9), severe malaria anemia (219): 2.9 (2.1, 4.5), community children (173): 3.6 (2.6, 4.6)	1.5-12 years	Children	Severe malaria	Symptomatic malaria	1. No significant difference in albumin levels between malaria and uninfected controls. 2. No significant difference in albumin levels between cerebral malaria and severe malarial anemia.	Children with cerebral malaria (260): 2.6 (2.4, 2.9), severe malaria anemia (219): 2.6 (2.3, 3.0), community children (173): 3.7 (3.4, 3.9)	Children with cerebral malaria (260): 48420 (10830, 282400), severe malaria anemia (219): 34970 (10085, 134925)	Microscopic method	Not specified	Plasma
13	Das et al., 1991	1991	Before 2000	Case-control study	India	Asia	Not specified	Seventy-three adults suffering from cerebral malaria, 23 controls	P. falciparum	Not specified	Not specified	Adults	Severe malaria	Symptomatic malaria	Albumin levels were significantly decreased in malaria as compared to uninfected controls.	Cerebral malaria (73): recovered (53): 2.86 ± 0.609, died (20): 2.62 ± 0.74, controls (23): 4.36 ± 0.341 g/dl	Not specified	Not specified	Not specified	Plasma
14	Das et al., 1999	1999	Before 2000	Cohort study	India	Asia	1994-1995	Children presenting with clinical features of malaria (102), healthy children (50)	P. falciparum	Children presenting with clinical features of malaria (102): 7.91 ± 2.68, healthy children (50): 7.38 ± 2.62	2–12 years	Children	Not specified	Symptomatic malaria	Albumin levels were significantly decreased in malaria as compared to uninfected controls.	Children presenting with clinical features of malaria (102): 3.27 ± 0.59, healthy children (50): 4.37 ± 0.40 g/dl	Not specified	Microscopic method	Boehringer Mannheim (Germany) test kits	Plasma
15	Das et al., 1997	1997	Before 2000	Case-control study	India	Asia	1992-1993	Severe malaria (50), mild malaria (50), asymptomatic malaria (23), controls (50)	P. falciparum	Severe malaria (50): 7.74 ± SE0.41, mild malaria (50): 7.66 ± SE0.38, asymptomatic malaria (23): 7.52 ± SE0.46, controls (50): 7.76 ± SE0.42	2–11 years	Children	Severe, non-severe, asymptomatic malaria	Symptomatic and asymptomatic malaria	1. Albumin levels were significantly decreased in malaria as compared to uninfected controls. 2. Albumin levels were significantly decreased in severe malaria as compared to mild malaria. 3. No difference in albumin levels between mild malaria and asymptomatic malaria. 4. Albumin levels were significantly decreased in severe malaria as compared to asymptomatic malaria.	Severe malaria (50): 3.13 ± 0.71, mild malaria (50): 3.70 ± 0.78, asymptomatic malaria (23): 3.93 ± 0.38, controls (50): 4.55 ± 0.31 g/dl	Not specified	Microscopic method	Boehringer Mannheim (Germany) test kits	Plasma
16	Davis et al., 1992	1992	Before 2000	Case-control study	Thailand	Asia	1990	Adults with malaria (32): severe malaria (18), uncomplicated malaria (14)	P. falciparum	Severe malaria (18): median 24 (19-33), uncomplicated malaria (14): median 23 (18-35)	14-49 years	Adults	Severe and non-severe malaria	Symptomatic malaria	Not specified	Severe malaria (18): median 2.40 (2.20-2.90), uncomplicated malaria (14): median 2.68 (2.40-3.15) g/dl	Severe malaria (18): median 161930 (790-376300), uncomplicated malaria (14): median 48480 (8790-100230)	Microscopic method	Not specified	Serum
17	Devi et al., 2018	2018	2010–2019	Cross-sectional study	India	Asia	Not specified	Malaria (40), healthy controls (30), non-malaria febrile controls (30)	Not specified	Not specified	Not specified	Not specified	Non-severe malaria	Symptomatic malaria	Albumin levels were significantly decreased in malaria as compared to uninfected controls (healthy and febrile controls).	Malaria (40): 3.02±0.69, healthy controls (30): 3.84±0.47, non-malaria febrile controls (30): 3.75±0.55 g/dl	Not specified	Microscopic method, RDT	Auto analyser VITROS 250	Serum
18	Ebrahim et al., 2019	2019	2010–2019	Case-control study	Ethiopia	Africa	2017-2018	Malaria (60), healthy controls (40)	P. falciparum	Malaria (60): 21.63 ± 9.30, healthy controls (40): 21.85 ± 7.90	Not specified	Children and adults	Not specified	Symptomatic malaria	1. Albumin levels were significantly decreased in malaria as compared to uninfected controls. 2. Albumin levels were significantly decreased in high parasitemia compared to moderate and low parasitemia.	Malaria (60): 3.40 ± 0.13, healthy controls (40): 4.9 ± 0.12 g/dl	Not specified	Microscopic method	Not specified	Serum
19	Erel et al., 1997	1997	Before 2000	Case-control study	Turkey	Asia	Not specified	Malaria (50), healthy controls (50)	P. vivax	Not specified	15-35 years	Adults	Severe malaria	Symptomatic malaria	Albumin levels were significantly decreased in malaria as compared to uninfected controls.	Malaria (50): 3.78 ± 0.423, healthy controls (50): 4.356 ± 0.340 g/dl	Not specified	Microscopic method	Automatic biochemistry analyzer (Hitachi 911 Analyzer, Boehringer Mannheim, Mannheim, Germany) by commercial kits	Serum
20	Etim et al., 2009	2009	2000–2009	Quasi-experimental study	Nigeria	Africa	Not specified	Malaria without quinine treatment (20), normal controls without treatment (20)	P. falciparum	Not specified	20-55 years	Adults	Non-severe malaria	Symptomatic malaria	Albumin levels were significantly decreased in malaria as compared to uninfected controls.	Malaria without quinine treatment (20): 2.78 ± 0.346, normal controls without treatment (20): 4.39 ± 0.468 g/dl	Not specified	Microscopic method	Anionic bromocresol dye binding method using commercial reagent kit (Randox Laboratories Limited, United Kingdom)	Serum
21	Fisayo et al., 2007	2007	2000–2009	Cross-sectional study	Nigeria	Africa	Not specified	Pregnant women: malaria (250), non-malaria healthy controls (120)	Not specified	Not specified	Not specified	Adults	Not specified	Not specified	Albumin levels were significantly decreased in malaria as compared to uninfected controls.	Gestational malaria (250): age 21-24 weeks: 28±1.31, age 25-28 weeks: 24±2.32, age 29-32 weeks: 18±0.50, age 33-36 weeks: 16±4.12, age 37-40 weeks: 8±0.59; non-malaria healthy controls (120): age 21-24 weeks:30±1.14, age 25-28 weeks: 26±2.10, age 29-32 weeks: 22±2.33, age 33-36 weeks: 18±2.80, age 37-40 weeks: 14±2.33	Not specified	Not specified	Bromocresol dye binding method	Plasma
22	Fitri et al., 2016	2016	2010–2019	Cross-sectional study	Indonesia	Asia	2009-2010	Complicated malaria (9), uncomplicated malaria (10)	P. falciparum	Complicated malaria (9): 45 ± 13, uncomplicated malaria (10): 41 ± 13	Not specified	Adults	Severe and non-severe malaria	Symptomatic malaria	Albumin levels were significantly increased in severe malaria as compared to uncomplicated malaria.	Complicated malaria (9): 2.14 ± 1.17, uncomplicated malaria (10): 1.34 ± 0.45 g/dl	Complicated malaria (9): 32.17 ± 13.47 %, uncomplicated malaria (10): 2.80 ± 1.55 %	Not specified	Bromocresol green method in Roche/Hitachi Cobas c 501-analyzer.	Plasma
23	Graninger et al., 1992	1992	Before 2000	Cohort study	Brazil	South America	Not specified	Uncomplicated malaria (37): semi-immune (15), non-immune (22), healthy controls (15)	P. falciparum	median 26 years	16-50 years	Adults	Non-severe malaria	Symptomatic malaria	Albumin levels were significantly increased in severe malaria as compared to uncomplicated malaria.	Semi-immune (15): 3060 (2630-3230), non-immune (22): 2730 (2510-3080), healthy controls (15): 3780 (3590-4040) mg/100 ml	Not specified	Microscopic method	Laser-nephelometry (Reimer et al., 1978; Fink et al., 1989), (Behring, Marburg, Germany).	Serum
24	Hoffmeister et al., 2022	2022	2020–2023	Cross-sectional study	Germany	Europe	2001–2015	Severe malaria (16), uncomplicated malaria (60)	P. falciparum	Severe malaria (16): 41 (19–65), uncomplicated malaria (60): 36 (19–64)	Not specified	Adults	Severe and non-severe malaria	Symptomatic malaria	Albumin levels were significantly decreased in severe malaria as compared to uncomplicated malaria.	Severe malaria (16): 2.92 (1.80–4.00), uncomplicated malaria (60): 3.80 (2.40–4.44) g/dl	Not specified	Microscopic method	Standard in-house techniques	Serum
25	Kayode et al., 2011	2011	2010–2019	Cross-sectional study	Nigeria	Africa	2010-2011	Malaria (30), healthy controls (10)	P. falciparum	Not specified	14-30 years	Children and adults	Not specified	Symptomatic malaria	Albumin levels were significantly decreased in malaria as compared to uninfected controls.	Malaria (30): 7.08 ± 0.098, healthy controls (10): 13.84 ± 1.162 g/dl	Not specified	Microscopic method	Doumas and Waston (1971); Cheung and Hickman (1996)	Not specified
26	Mohanty et al., 1992	1992	Before 2000	Cross-sectional study	India	Asia	Not specified	Malaria (60); severe malaria (37), mild malaria (23), healthy controls (83)	P. falciparum	Not specified	Not specified	Not specified	Severe and non-severe malaria	Symptomatic malaria	1. Albumin levels were significantly decreased in malaria as compared to uninfected controls. 2. Albumin levels were significantly decreased in severe malaria as compared to mild malaria.	Malaria (60); severe malaria (37): 3.011 ± 0.626, mild malaria (23): 3.743 ± 0.453, healthy controls (83): 4.341 ± 0.396	Not specified	Microscopic method	Hitachi-705 autoanalyser using Boehringer Mannheim test kits	Plasma
27	Nsonwu-Anyanwu et al., 2017	2017	2010–2019	Case-control study	Nigeria	Africa	Not specified	Malaria (50), healthy controls (30)	P. falciparum	Not specified	1–15 years	Children	Severe and non-severe malaria	Symptomatic malaria	1. No significant difference in albumin levels between malaria and uninfected controls. 2. Albumin levels were significantly decreased in severe malaria as compared to mild malaria.	Malaria (50): 2.864±0.89; severe malaria (7): 2.618 ±0.646, mild malaria (43): 3.962 ±1.872, healthy controls (30): 4.165±0.389	Severe malaria (7): 11,290.25±728.7, mild malaria (43): 893.95±379.6	Microscopic method	Bromocresol green method (Rodkey, 1964)	Serum
28	O’Donnell et al., 2009	2009	2000–2009	Case-control study	Papua New Guinea	Oceania	1993-1996	Outpatient malaria (136), hospital malaria: severe malaria (207), non-severe malaria (165), died (12), community controls (33)	P. falciparum	Outpatient malaria (136): 3.7 (2.4–5.6), hospital malaria: severe malaria (207): 2.5 (1.5–4.0), non-severe malaria (165): 3.2 (1.8–4.9), died (12): 3.5 (2.3–4.8), community controls (33): 3.0 (1.8–4.5)	Not specified	Children	Severe and non-severe malaria	Symptomatic malaria	1. No significant difference in albumin levels between malaria and uninfected controls. 2. Albumin levels were significantly decreased in severe malaria as compared to non-severe malaria.	Not specified	Not specified	Microscopic method	Bromocresol Green solution (kit no. 362, Randox, Crumlin, Co. Antrim, UK)	Plasma
29	Ogbodo et al., 2010	2010	2010–2019	Case-control study	Nigeria	Africa	Not specified	Malaria (60), healthy controls (28)	Not specified	Not specified	5-12 years	Children	Not specified	Symptomatic malaria	1. Albumin levels were significantly increased in malaria with low and moderate parasite density as compared to uninfected controls. 2. No significant difference in albumin levels between malaria with high parasite density as compared to uninfected controls.	Malaria (60): high parasite density: 4.464 SEM 0.212, moderate parasite density: 5.008 ± SEM 0.078, low parasite density: 5.041 ± SEM 0.05, healthy controls (28): 4.536 ± SEM 0.104 g/dl	Not specified	Microscopic method	Dye-binding method using Bromocresol green - BCG	Serum
30	Okon et al., 2022	2022	2020–2023	Cross-sectional study	Nigeria	Africa	2021	Malaria (50), healthy controls (30)	P. falciparum	Malaria (50): 6.01 ± 4.46, healthy controls (30): 7.52 ± 3.72	Not specified	Children	Not specified	Symptomatic malaria	No significant difference in albumin levels between malaria and uninfected controls.	Malaria (50): 3.67 ± 0.73, healthy controls (30): 3.87 ± 0.50 g/dl	Not specified	Microscopic method	Colorimetric bromocresol green (BCG) method with kit obtained from the Giesse Diagnostics, Rome, Italy	Serum
31	Olukemi et al., 2011	2011	2010–2019	Cross-sectional study	Nigeria	Africa	2008	Pregnant women (50): mild malaria parasitemia (20), moderate parasitaemia (20), no parasitemia (10)	P. falciparum	Not specified	20-39 years	Adults	Not specified	Not specified	1. No significant difference in albumin levels between mild parasitemia and uninfected controls. 2. Albumin levels were significantly decreased in moderate parasitemia as compared to no parasitemia. 3. Albumin levels were increased as the level of parasitaemia increased.	Mild malaria parasitemia (20): 3.53 ± SEM 0.28, moderate parasitaemia (20): 4.25 ± SEM 0.48, no parasitemia (10): 3.16 ± SEM 0.20 g/dl	Not specified	Microscopic method	Colorimetric method by commercial kit procedure of Joaquim Costa, Montgat- Barcelona, Spain.	Serum
32	Pankoui Mfonkeu et al., 2010	2010	2010–2019	Cross-sectional study	Cameroon	Africa	2007	45 children who had come for vaccination or counselling (control)	P. falciparum	Uncomplicated malaria (94): 41.56 months ± SE 5.12, malaria anemia (73): 49.93 ± SE 5.71, cerebral malaria (45): 26.13 ± SE 2.41, cerebral malaria/malaria anemia (13): 36.7 ± SE 8.98, children who had come for vaccination or counselling (45 control): 59.07 ± SE 8.82	Uncomplicated malaria (94): 6-168 months, malria anemia (73): 7-156 months, cerebral malaria (45): 6-134 months, cerebral malaria/malaria anemia (13): 9-96 months, children who had come for vaccination or counselling (45 control): 6-156 months	Children	Severe and non-severe malaria	Symptomatic malaria	1.No significant difference in albumin levels between uncomplicated malaria and uninfected controls. 2. Albumin levels were significantly decreased in cerebral malaria (but not malaria anemia) as compared to uninfected controls.	Uncomplicated malaria (94): 3.51 ± SE0.16, malaria anemia (73): 3.03 ± SE0.22, cerebral malaria (45): 2.84 ± SE0.13, cerebral malaria/malaria anemia (13): 2.75 ± SE0.26, children who had come for vaccination or counselling (45): 3.68 ± SE0.20 g/dl	Uncomplicated malaria (94): 14518 ± SE 2443, malaria anemia (73): 67345 ± SE 13512, cerebral malaria (45): 138007 ± SE 28183, cerebral malaria/malaria anemia (13): 141000 ± SE 50784	Microscopic method, RDT	Bromocresol green (Hospitex Diagnostics, Firenze, Italy)	Plasma
33	Saad et al., 2012	2012	2010–2019	Case-control study	Sudan	Africa	2010	Pregnant women: severe malaria (32), uncomplicated malaria (32), healthy controls (32)	P. falciparum	Pregnant women: severe malaria (32): 28.5 ± 6.0, uncomplicated malaria (32): 27.0 ± 6.4, healthy controls (32): 26.3 ± 2.8	Not specified	Adults	Severe and non-severe malaria	Symptomatic malaria	1.No significant difference in albumin levels between malaria and uninfected controls. 2. No significant difference in albumin levels between severe malaria and uncomplicated malaria.	Pregnant women: severe malaria (32): 3.2 (2.8–3.5), uncomplicated malaria (32): 3.2 (2.9–3.5), healthy controls (32): 3.1 (2.8–3.4) g/dl	Pregnant women: severe malaria (32): 30800 ± 5346, uncomplicated malaria (32): 14344 ± 17499	Microscopic method	Commercially available kits	Serum
34	Sagaki et al., 2013	2013	2010–2019	Case-control study	Thailand	Asia	2006-2012	Severe malaria (104), uncomplicated malaria (151)	P. falciparum	Severe malaria (104): 26.0 (19.0–36.0), uncomplicated malaria (151): 26.0 (21.0–35.0)	> 15 years	Adults	Severe and non-severe malaria	Symptomatic malaria	Decreased levels of albumin were significantly observed in severe malaria as compared to non-severe malaria.	Not specified	Not specified	Microscopic method	Not specified	Serum
35	Seyrek et al., 2005	2005	2000–2009	Case-control study	Turkey	Asia	Not specified	Malaria (15), healthy controls (16)	P. vivax	Malaria (15): 21.2 ± 4.2, healthy controls (16): 19.8 ± 3.6	10–32 years	Children and adults	Not specified	Symptomatic malaria	Albumin levels were significantly decreased in malaria as compared to uninfected controls.	Malaria (15): 4.701 ± 0.572, healthy controls (16): 5.052 ± 0.373	Not specified	Microscopic method	Commercial kit (Roche Diagnostic, Germany) with an automatic analyzer (Hitachi 911; Boehringer Mannheim, Germany)	Plasma
36	Snow et al., 1991	1991	Before 2000	Cohort study	Gambia	Africa	1986	Clinical malaria (34), asymptomatic malaria (59), no malaria (45)	Not specified	Not specified	1–9 years	Children	Clinical and asymptomatic malaria	Symptomatic and asymptomatic malaria	No significant difference in albumin levels between malaria and uninfected controls.	Clinical malaria (34): 4.56 (4.33-4.79), asymptomatic malaria (59): 4.51 (4.32-4.70), no malaria (45): 4.69 (4.51-4.87)	Not specified	Microscopic method	Calorimetrically using a Cobas MIRA autoanalyser	Serum
37	Umeshchandra et al., 2012	2012	2010–2019	Case-control study	India	Asia	Not specified	Pregnant women: malaria (30), normal controls (30)	Not specified	Not specified	Not specified	Adults	Not specified	Not specified	Albumin levels were significantly decreased in malaria as compared to uninfected controls.	Pregnant women: malaria (30): 2.8 ± 0.2, normal controls (30): 3.6 ± 0.3	Not specified	Not specified	Semiauto analyzer (ERBA CHEM-7)	Serum
