# Supplementary material for: Albumin levels in malaria patients: a systematic review and meta-analysis of their association with disease severity
Source: Sci Rep. 2024 May 3;14:10185. doi: 10.1038/s41598-024-60644-z (PMC11068903; doi:10.1038/s41598-024-60644-z)
Supplement: Supplementary file 5 — Supplementary Table S3. [file 41598_2024_60644_MOESM5_ESM.xls]

## Sheet: All studies
Albumin levels in malaria patients: A systematic review and meta-analysis of their association with disease severity Saruda Kuraeiad1, Kwuntida Uthaisar Kotepui1, Aongart Mahittikorn2*, Frederick Ramirez Masangkay3, Polrat Wilairatana4, Apiporn Thinkhamrop Suwannatrai5, Kavin Thinkhamrop6, Kinley Wangdi7, Manas Kotepui1* 1Medical Technology, School of Allied Health Sciences, Walailak University, …
Table S3. Quality of the include studies
JBI critical appraisal checklist for analytical cross sectional studies
No.	Study	1. Were the criteria for inclusion in the sample clearly defined?	2. Were the study subjects and the setting described in detail?	3. Was the exposure measured in a valid and reliable way?	4. Were objective, standard criteria used for measurement of the condition?	5. Were confounding factors identified?	6. Were strategies to deal with confounding factors stated?	7. Were the outcomes measured in a valid and reliable way?	8. Was appropriate statistical analysis used?	Overall appraisal:
3	Adeosun et al., 2007	Yes	Yes	Yes	Yes	No	No	Yes	Unclear	Include
4	Akiyama et al., 2013	Yes	Yes	Yes	Yes	Yes	Yes	Yes	Yes	Include
17	Devi et al., 2018	Yes	Yes	Yes	Yes	No	No	Yes	Yes	Include
21	Fisayo et al., 2007	Yes	Yes	Unclear	Unclear	No	No	Yes	Yes	Include
22	Fitri et al., 2016	Unclear	Yes	Unclear	Unclear	No	No	Yes	Yes	Include
24	Hoffmeister et al., 2022	Yes	Yes	Yes	Yes	Unclear	No	Yes	Yes	Include
25	Kayode et al., 2011	Unclear	Yes	Yes	Yes	No	No	Yes	Yes	Include
26	Mohanty et al., 1992	Yes	Yes	Yes	Yes	No	No	Yes	Yes	Include
30	Okon et al., 2022	Yes	Yes	Yes	Yes	Yes	Yes	Yes	Yes	Include
31	Olukemi et al., 2011	Yes	Yes	Yes	Yes	No	No	Yes	Yes	Include
32	Pankoui Mfonkeu et al., 2010	Yes	Yes	Yes	Yes	Unclear	No	Yes	Yes	Include
	JBI critical appraisal checklist for case control studies
	Study	1. Were the groups comparable other than the presence of disease in cases or the absence of disease in controls?	2. Were cases and controls matched appropriately?	3. Were the same criteria used for identification of cases and controls?	4. Was exposure measured in a standard, valid and reliable way?	5. Was exposure measured in the same way for cases and controls?	6. Were confounding factors identified?	7. Were strategies to deal with confounding factors stated?	8. Were outcomes assessed in a standard, valid and reliable way for cases and controls?	9. Was the exposure period of interest long enough to be meaningful?	10. Was appropriate statistical analysis used?	Overall appraisal:
1	Abdagalil et al., 2009	Yes	Yes	Yes	Yes	Yes	No	No	Yes	Yes	Yes	Include
2	Adamu et al., 2019	Yes	Yes	Yes	Yes	Yes	No	No	Yes	Yes	Yes	Include
5	Amah et al., 2011	Yes	Yes	Yes	Yes	Yes	No	No	Yes	Yes	Yes	Include
6	Areekul et al., 1980	Yes	Yes	Yes	Unclear	Unclear	No	No	Yes	Yes	Yes	Include
7	Ayyadevara et al., 2022	Yes	Yes	Yes	No	Unclear	No	No	Unclear	Yes	Yes	Include
8	Balogun et al., 2021	Yes	Yes	Yes	Yes	Yes	No	No	Unclear	Yes	Yes	Include
9	Bhattacharjee et al., 2021	Yes	Yes	Yes	Yes	Yes	No	No	Yes	Yes	Yes	Include
13	Das et al., 1991	Yes	Yes	Yes	Unclear	Unclear	No	No	Unclear	Yes	Yes	Include
15	Das et al., 1997	Yes	Yes	Yes	Yes	Yes	Yes	Yes	Yes	Yes	Yes	Include
16	Davis et al., 1992	Yes	Yes	Yes	Yes	Yes	Unclear	No	Unclear	Yes	Yes	Include
18	Ebrahim et al., 2019	Yes	Yes	Yes	Yes	Yes	Yes	Yes	Unclear	Yes	Yes	Include
19	Erel et al., 1997	Yes	Yes	Yes	Yes	Yes	No	No	Yes	Yes	Yes	Include
27	Nsonwu-Anyanwu et al., 2017	Yes	Yes	Yes	Yes	Yes	No	No	Yes	Yes	Yes	Include
28	O’Donnell et al., 2009	Yes	Yes	Yes	Yes	Yes	Yes	Yes	Yes	Yes	Yes	Include
29	Ogbodo et al., 2010	Yes	Yes	Yes	Yes	Yes	No	No	Yes	Yes	Yes	Include
33	Saad et al., 2012	Yes	Yes	Yes	Yes	Yes	No	No	Yes	Yes	Yes	Include
34	Sagaki et al., 2013	Yes	Yes	Yes	Yes	Yes	Yes	Yes	Unclear	Yes	Yes	Include
35	Seyrek et al., 2005	Yes	Yes	Yes	Yes	Yes	No	No	Yes	Yes	Yes	Include
37	Umeshchandra et al., 2012	Yes	Yes	Yes	Unclear	Unclear	No	No	Yes	Yes	Yes	Include
JBI critical appraisal checklist for cohort studies
No.	Study	1. Were the two groups similar and recruited from the same population?	2. Were the exposures measured similarly to assign people to both exposed and unexposed groups?	3. Was the exposure measured in a valid and reliable way?	4. Were confounding factors identified?	5. Were strategies to deal with confounding factors stated?	6. Were the groups/participants free of the outcome at the start of the study (or at the moment of exposure)?	7. Were the outcomes measured in a valid and reliable way?	8. Was the follow up time reported and sufficient to be long enough for outcomes to occur?	9. Was follow up complete, and if not, were the reasons to loss to follow up described and explored?	10. Were strategies to address incomplete follow up utilized?	11. Was appropriate statistical analysis used?	Overall appraisal:
10	Bruneel et al., 2016	Yes	Yes	Yes	Yes	Yes	Yes	Yes	Yes	No	No	Yes	Include
11	Camacho et al., 1998	Yes	Yes	Yes	Unclear	Unclear	Yes	Yes	Yes	Unclear	Unclear	Yes	Include
12	Conroy et al., 2019	Yes	Yes	Yes	Yes	Yes	Yes	Unclear	Yes	Yes	Yes	Yes	Include
14	Das et al., 1999	Yes	Yes	Yes	No	No	Yes	Yes	Yes	No	Unclear	Yes	Include
23	Graninger et al., 1992	Yes	Yes	Yes	No	No	Yes	Yes	Yes	No	No	Yes	Include
36	Snow et al., 1991	Yes	Yes	Yes	No	No	Yes	Yes	Yes	Yes	Not assessed	Yes	Include
JBI critical appraisal checklist for quasi-experimental studies
No.	Study	1. Is it clear in the study what is the ‘cause’ and what is the ‘effect’ (i.e. there is no confusion about which variable comes first)?	2. Were the participants included in any comparisons similar?	3. Were the participants included in any comparisons receiving similar treatment/care, other than the exposure or intervention of interest?	4. Was there a control group?	5. Were there multiple measurements of the outcome both pre and post the intervention/exposure?	6. Was follow up complete and if not, were differences between groups in terms of their follow up adequately described and analyzed?	7. Were the outcomes of participants included in any comparisons measured in the same way?	8. Were outcomes measured in a reliable way?	9. Was appropriate statistical analysis used?	Overall appraisal:
20	Etim et al., 2009	Yes	Yes	Yes	Yes	Yes	Yes	Yes	Yes	No	Include
